# Supplementary material for: Cut or Count? Evaluating Advanced Fibrosis Assessment Tools in MASH and Chronic Viral Hepatitis
Source: Biomedicines. 2026 Apr 25;14(5):988. doi: 10.3390/biomedicines14050988 (PMC13203587; doi:10.3390/biomedicines14050988)
Supplement: Supplementary file 1 [file biomedicines-14-00988-s001.zip]

Archive with 1 entries (1 files):
- biomedicines-4233408-supplementary.pdf
